# Supplementary material for: Prognostic gene signatures for patient stratification in breast cancer - accuracy, stability and interpretability of gene selection approaches using prior knowledge on protein-protein interactions
Source: BMC Bioinformatics. 2012 May 1;13:69. doi: 10.1186/1471-2105-13-69 (PMC3436770; doi:10.1186/1471-2105-13-69)
Supplement: Additional file 4 — Table S2. Tukey's post-hoc test analysis for AUC values (5% significance cutoff). [file 1471-2105-13-69-S4.XLS]

## Sheet: Sheet1
Better performance	Worse performance	diff	lwr	upr	p adj
HHSVM	sigGenSVM	0.0465833	0.0196342	0.0735323	7.9580641254573e-07
HHSVM	sigGenNB	0.0305637	0.00361464	0.0575128	0.0107816
HHSVM	PAM	0.0289925	0.00204338	0.0559415	0.0217014
HHSVM	RFE	-0.0568695	-0.0838185	-0.0299204	0
HHSVM	graphK	-0.0411323	-0.0680814	-0.0141832	3.16456832318845e-05
HHSVM	graphKp	-0.0712723	-0.0982214	-0.0443233	0
HHSVM	networkSVM	-0.0599892	-0.0869383	-0.0330401	0
HHSVM	PAC	-0.113088	-0.140037	-0.0861389	0
HHSVM	pathBoost	-0.0280374	-0.0549865	-0.00108833	0.0324072
aveExpPath	sigGenSVM	0.0602038	0.0332548	0.0871529	0
aveExpPath	sigGenNB	0.0441843	0.0172352	0.0711334	4.2504209210037e-06
aveExpPath	PAM	0.042613	0.0156639	0.0695621	1.21531523447072e-05
aveExpPath	RFE	0.07049	0.0435409	0.0974391	0
aveExpPath	graphKp	0.0848929	0.0579438	0.111842	0
aveExpPath	pathBoost	-0.041658	-0.0686071	-0.0147089	2.26132876526286e-05
aveExpPath	PAC	0.126709	0.0997594	0.153658	0
aveExpPath	networkSVM	0.0736098	0.0466607	0.100559	0
aveExpPath	graphK	0.0547529	0.0278038	0.0817019	0
RRFE	sigGenSVM	0.0392497	0.0123006	0.0661988	0.000101947
RRFE	graphK	-0.0337987	-0.0607478	-0.00684963	0.00220707
RRFE	graphKp	-0.0639388	-0.0908878	-0.0369897	0
RRFE	networkSVM	-0.0526556	-0.0796047	-0.0257065	2.34726149628273e-09
RRFE	PAC	-0.105754	-0.132703	-0.0788053	0
RRFE	RFE	0.0495359	0.0225868	0.0764849	8.63013432939042e-08
HubClassify	graphKp	0.0623092	0.0353601	0.0892582	0
HubClassify	graphK	0.0321691	0.00522003	0.0591182	0.00502486
HubClassify	PAC	0.104125	0.0771757	0.131074	0
HubClassify	networkSVM	0.051026	0.0240769	0.0779751	2.36985907564602e-08
HubClassify	RFE	0.0479063	0.0209572	0.0748553	3.02763096704517e-07
HubClassify	sigGenSVM	0.0376201	0.010671	0.0645692	0.000268687
SCAD	sigGenSVM	0.0359438	0.00899476	0.0628929	0.000696994
SCAD	RFE	-0.04623	-0.0731791	-0.0192809	1.02434945670193e-06
SCAD	graphK	-0.0304929	-0.0574419	-0.00354379	0.0111386
SCAD	graphKp	-0.0606329	-0.087582	-0.0336838	0
SCAD	networkSVM	-0.0493498	-0.0762988	-0.0224007	1.00135657321587e-07
SCAD	PAC	-0.102449	-0.129398	-0.0754994	0
pathBoost	graphKp	0.0432349	0.0162859	0.070184	8.05322780905726e-06
pathBoost	networkSVM	0.0319518	0.0050027	0.0589009	0.00558751
pathBoost	PAC	0.0850505	0.0581015	0.112	0
pathBoost	RFE	0.0288321	0.00188297	0.0557811	0.0232437
PAM	RFE	-0.027877	-0.0548261	-0.000927924	0.0346009
PAM	graphKp	-0.0422799	-0.069229	-0.0153308	1.51151460690002e-05
PAM	networkSVM	-0.0309967	-0.0579458	-0.00404765	0.00881678
PAM	PAC	-0.0840955	-0.111045	-0.0571464	0
sigGenNB	graphKp	-0.0407086	-0.0676577	-0.0137596	4.13672488287498e-05
sigGenNB	networkSVM	-0.0294255	-0.0563746	-0.0024764	0.0179834
sigGenNB	PAC	-0.0825242	-0.109473	-0.0555751	0
graphK	graphKp	-0.03014	-0.0570891	-0.00319096	0.0130817
graphK	PAC	-0.0719556	-0.0989047	-0.0450066	0
sigGenSVM	PAC	-0.0665047	-0.0934537	-0.0395556	0
graphKp	PAC	-0.0418156	-0.0687647	-0.0148665	2.04294876777755e-05
networkSVM	PAC	-0.0530987	-0.0800478	-0.0261497	0
RFE	PAC	-0.0562185	-0.0831676	-0.0292694	0
