# Supplementary material for: Prognostic gene signatures for patient stratification in breast cancer - accuracy, stability and interpretability of gene selection approaches using prior knowledge on protein-protein interactions
Source: BMC Bioinformatics. 2012 May 1;13:69. doi: 10.1186/1471-2105-13-69 (PMC3436770; doi:10.1186/1471-2105-13-69)
Supplement: Additional file 5 — Table S3. Tukey's post-hoc test analysis for SI values (5% significance cutoff). [file 1471-2105-13-69-S5.XLS]

## Sheet: Sheet1
Better performance	Worse performance	diff	lwr	upr	p adj
networkSVM	PAC	0.204167	0.145434	0.262899	1.48114853715242e-12
networkSVM	aveExpPath	0.189	0.130267	0.247733	1.52655665885959e-12
networkSVM	HubClassify	0.103833	0.0451008	0.162566	4.45686382199995e-06
networkSVM	pathBoost	0.196	0.137267	0.254733	1.50157664080552e-12
networkSVM	graphKp	-0.253667	-0.312399	-0.194934	1.45472522916634e-12
networkSVM	RRFE	-0.209	-0.267733	-0.150267	1.47026835151109e-12
networkSVM	sigGenSVM	-0.203333	-0.262066	-0.144601	1.48159262636227e-12
networkSVM	graphK	-0.265	-0.323733	-0.206267	1.45472522916634e-12
networkSVM	PAM	-0.252333	-0.311066	-0.193601	1.45494727377127e-12
networkSVM	sigGenNB	-0.203333	-0.262066	-0.144601	1.48159262636227e-12
networkSVM	RFE	-0.270833	-0.329566	-0.212101	1.45472522916634e-12
networkSVM	SCAD	-0.227667	-0.286399	-0.168934	1.45738976442544e-12
networkSVM	HHSVM	-0.181667	-0.240399	-0.122934	1.58495438995487e-12
HubClassify	HHSVM	-0.0778333	-0.136566	-0.0191008	0.00144107
HubClassify	sigGenSVM	-0.0995	-0.158233	-0.0407674	1.22133924363999e-05
HubClassify	RFE	-0.167	-0.225733	-0.108267	2.74869016436696e-12
HubClassify	SCAD	-0.123833	-0.182566	-0.0651008	3.78291572511458e-08
HubClassify	sigGenNB	-0.0995	-0.158233	-0.0407674	1.22133924363999e-05
HubClassify	PAM	-0.1485	-0.207233	-0.0897674	9.88954473868375e-11
HubClassify	RRFE	-0.105167	-0.163899	-0.0464341	3.26038663744921e-06
HubClassify	PAC	-0.100333	-0.159066	-0.0416008	1.00711412667209e-05
HubClassify	aveExpPath	-0.0851667	-0.143899	-0.0264341	0.00030546
HubClassify	pathBoost	0.0921667	0.0334341	0.150899	6.50588625457083e-05
HubClassify	graphKp	-0.149833	-0.208566	-0.0911008	7.21831483474489e-11
HubClassify	graphK	-0.161167	-0.219899	-0.102434	6.2693183977558e-12
aveExpPath	graphK	-0.076	-0.134733	-0.0172674	0.00209577
aveExpPath	graphKp	-0.0646667	-0.123399	-0.0059341	0.0182769
aveExpPath	PAM	-0.0633333	-0.122066	-0.00460076	0.0231155
aveExpPath	RFE	-0.0818333	-0.140566	-0.0231008	0.00062441
sigGenNB	RFE	0.0675	0.00876743	0.126233	0.0109276
sigGenNB	graphK	0.0616667	0.0029341	0.120399	0.0307901
sigGenSVM	RFE	0.0675	0.00876743	0.126233	0.0109276
sigGenSVM	graphK	0.0616667	0.0029341	0.120399	0.0307901
HHSVM	graphKp	0.072	0.0132674	0.130733	0.00464435
HHSVM	PAM	-0.0706667	-0.129399	-0.0119341	0.00601229
HHSVM	RFE	0.0891667	0.0304341	0.147899	0.000127092
HHSVM	graphK	0.0833333	0.0246008	0.142066	0.000453486
pathBoost	RFE	-0.0748333	-0.133566	-0.0161008	0.00265157
pathBoost	graphK	-0.069	-0.127733	-0.0102674	0.00825739
PAC	RFE	-0.0666667	-0.125399	-0.0079341	0.0127387
PAC	graphK	-0.0608333	-0.119566	-0.00210076	0.0354294
RRFE	RFE	-0.0618333	-0.120566	-0.00310076	0.0299306
